# Supplementary material for: Postoperative Thromboembolism According to the Type of Surgery: A Nationwide Study in the Republic of Korea
Source: J Clin Med. 2022 Mar 8;11(6):1477. doi: 10.3390/jcm11061477 (PMC8948856; doi:10.3390/jcm11061477)
Supplement: Supplementary file 1 [file jcm-11-01477-s001.zip]

Archive with 1 entries (1 files):
- jcm-1606124-supplementary.pdf
